# Supplementary material for: Health Care Utilization for Common Shoulder Disorders: Analysis of the 2010–2019 National Patient Sample Data from the Health Insurance Review and Assessment Service in Korea
Source: Medicina (Kaunas). 2024 Apr 29;60(5):744. doi: 10.3390/medicina60050744 (PMC11122813; doi:10.3390/medicina60050744)
Supplement: Supplementary file 1 [file medicina-60-00744-s001.zip]

Archive with 1 entries (1 files):
- medicina-2968159-supplementary.pdf
